# Supplementary material for: Mechanistic Insights into Potassium-Conferred Drought Stress Tolerance in Cultivated and Tibetan Wild Barley: Differential Osmoregulation, Nutrient Retention, Secondary Metabolism and Antioxidative Defense Capacity
Source: Int J Mol Sci. 2021 Dec 3;22(23):13100. doi: 10.3390/ijms222313100 (PMC8658718; doi:10.3390/ijms222313100)
Supplement: Supplementary file 1 [file ijms-22-13100-s001.zip]

Archive with 1 entries (1 files):
- ijms-1417164-supplementary.pdf
